# Supplementary material for: Transcriptome Analysis and Identification of Chemosensory Membrane Proteins in the Head of Euplatypus parallelus
Source: Insects. 2025 May 7;16(5):504. doi: 10.3390/insects16050504 (PMC12111860; doi:10.3390/insects16050504)
Supplement: Supplementary file 1 [file insects-16-00504-s001.zip]

Archive with 1 entries (1 files):
- insects-3583138-supplementary.pdf
